# Supplementary material for: Healthy Eating Is More than the Foods You Eat: Eating Practices of Mothers with and Without a History of Gestational Diabetes Mellitus
Source: Healthcare (Basel). 2025 Nov 4;13(21):2792. doi: 10.3390/healthcare13212792 (PMC12610001; doi:10.3390/healthcare13212792)
Supplement: Supplementary file 1 [file healthcare-13-02792-s001.zip]

Archive with 1 entries (1 files):
- healthcare-3937499-supplementary.pdf
